# Supplementary material for: Burden of falls in China, 1992–2021 and projections to 2030: a systematic analysis for the global burden of disease study 2021
Source: Front Public Health. 2025 Mar 21;13:1538406. doi: 10.3389/fpubh.2025.1538406 (PMC11968356; doi:10.3389/fpubh.2025.1538406)
Supplement: Supplementary file 3 [file Data_Sheet_1.XLSX]

## Sheet: Falls_deaths_PeriodRR
Period	Rate Ratio	CI Lo	CI Hi	location	cause	measure	sex	label
1994.5	0.932382	0.897198	0.968946	China	Falls	Deaths	Both	1992 to 1996
1999.5	0.893991	0.861712	0.927479	China	Falls	Deaths	Both	1997 to 2001
2004.5	1	1	1	China	Falls	Deaths	Both	2002 to 2006
2009.5	0.919822	0.889295	0.951398	China	Falls	Deaths	Both	2007 to 2011
2014.5	0.842137	0.813896	0.871359	China	Falls	Deaths	Both	2012 to 2016
2019.5	0.785466	0.758499	0.813391	China	Falls	Deaths	Both	2017 to 2021
1994.5	0.929377	0.893866	0.966299	China	Falls	Deaths	Male	1992 to 1996
1999.5	0.900297	0.86691	0.93497	China	Falls	Deaths	Male	1997 to 2001
2004.5	1	1	1	China	Falls	Deaths	Male	2002 to 2006
2009.5	0.940588	0.908287	0.974039	China	Falls	Deaths	Male	2007 to 2011
2014.5	0.877684	0.847537	0.908903	China	Falls	Deaths	Male	2012 to 2016
2019.5	0.814742	0.78651	0.843987	China	Falls	Deaths	Male	2017 to 2021
1994.5	0.947755	0.908453	0.988757	China	Falls	Deaths	Female	1992 to 1996
1999.5	0.884658	0.851125	0.919512	China	Falls	Deaths	Female	1997 to 2001
2004.5	1	1	1	China	Falls	Deaths	Female	2002 to 2006
2009.5	0.875401	0.845299	0.906574	China	Falls	Deaths	Female	2007 to 2011
2014.5	0.765832	0.737854	0.79487	China	Falls	Deaths	Female	2012 to 2016
2019.5	0.715814	0.687163	0.745659	China	Falls	Deaths	Female	2017 to 2021

## Sheet: Falls_deaths_LongAge
Age	Rate	CILo	CIHi	location	cause	measure	sex	label
2.5	10.5829	9.4502	11.8514	China	Falls	Deaths	Both	0 to 4
7.5	2.73023	2.41505	3.08656	China	Falls	Deaths	Both	5 to 9
12.5	1.52974	1.34667	1.7377	China	Falls	Deaths	Both	10 to 14
17.5	2.04143	1.83168	2.2752	China	Falls	Deaths	Both	15 to 19
22.5	2.72207	2.47843	2.98967	China	Falls	Deaths	Both	20 to 24
27.5	2.87202	2.63713	3.12783	China	Falls	Deaths	Both	25 to 29
32.5	3.47119	3.21413	3.7488	China	Falls	Deaths	Both	30 to 34
37.5	4.69731	4.40326	5.011	China	Falls	Deaths	Both	35 to 39
42.5	5.93976	5.59917	6.30107	China	Falls	Deaths	Both	40 to 44
47.5	6.30423	5.95458	6.67441	China	Falls	Deaths	Both	45 to 49
52.5	7.10116	6.71514	7.50936	China	Falls	Deaths	Both	50 to 54
57.5	8.36426	7.90163	8.85397	China	Falls	Deaths	Both	55 to 59
62.5	9.28486	8.74856	9.85403	China	Falls	Deaths	Both	60 to 64
67.5	11.7445	10.9683	12.5757	China	Falls	Deaths	Both	65 to 69
72.5	20.0438	18.6938	21.4912	China	Falls	Deaths	Both	70 to 74
77.5	39.795	37.0727	42.7171	China	Falls	Deaths	Both	75 to 79
82.5	94.3893	87.8139	101.457	China	Falls	Deaths	Both	80 to 84
87.5	250.167	232.156	269.576	China	Falls	Deaths	Both	85 to 89
92.5	507.295	467.505	550.473	China	Falls	Deaths	Both	90 to 94
2.5	11.4949	10.3127	12.8126	China	Falls	Deaths	Male	0 to 4
7.5	3.40102	3.02286	3.8265	China	Falls	Deaths	Male	5 to 9
12.5	2.05943	1.82382	2.32549	China	Falls	Deaths	Male	10 to 14
17.5	3.07151	2.77772	3.39638	China	Falls	Deaths	Male	15 to 19
22.5	4.26131	3.90878	4.64562	China	Falls	Deaths	Male	20 to 24
27.5	4.65828	4.30891	5.03599	China	Falls	Deaths	Male	25 to 29
32.5	5.60373	5.22224	6.01308	China	Falls	Deaths	Male	30 to 34
37.5	7.61611	7.17764	8.08137	China	Falls	Deaths	Male	35 to 39
42.5	9.63876	9.12914	10.1768	China	Falls	Deaths	Male	40 to 44
47.5	10.3367	9.80798	10.8938	China	Falls	Deaths	Male	45 to 49
52.5	11.5205	10.9395	12.1324	China	Falls	Deaths	Male	50 to 54
57.5	13.28	12.5918	14.0058	China	Falls	Deaths	Male	55 to 59
62.5	13.9722	13.1999	14.7896	China	Falls	Deaths	Male	60 to 64
67.5	16.6649	15.5934	17.8101	China	Falls	Deaths	Male	65 to 69
72.5	26.9938	25.1995	28.9158	China	Falls	Deaths	Male	70 to 74
77.5	49.6703	46.2651	53.326	China	Falls	Deaths	Male	75 to 79
82.5	111.067	103.168	119.57	China	Falls	Deaths	Male	80 to 84
87.5	345.977	320.24	373.782	China	Falls	Deaths	Male	85 to 89
92.5	749.122	684.011	820.431	China	Falls	Deaths	Male	90 to 94
2.5	10.6688	9.14359	12.4484	China	Falls	Deaths	Female	0 to 4
7.5	2.10814	1.79303	2.47864	China	Falls	Deaths	Female	5 to 9
12.5	0.976779	0.825351	1.15599	China	Falls	Deaths	Female	10 to 14
17.5	0.929212	0.795654	1.08519	China	Falls	Deaths	Female	15 to 19
22.5	1.08774	0.947507	1.24872	China	Falls	Deaths	Female	20 to 24
27.5	0.935742	0.821029	1.06648	China	Falls	Deaths	Female	25 to 29
32.5	1.1549	1.02853	1.2968	China	Falls	Deaths	Female	30 to 34
37.5	1.53045	1.38911	1.68617	China	Falls	Deaths	Female	35 to 39
42.5	1.95941	1.79595	2.13775	China	Falls	Deaths	Female	40 to 44
47.5	2.01111	1.84876	2.18772	China	Falls	Deaths	Female	45 to 49
52.5	2.48587	2.29539	2.69216	China	Falls	Deaths	Female	50 to 54
57.5	3.3025	3.05569	3.56924	China	Falls	Deaths	Female	55 to 59
62.5	4.50401	4.17539	4.85851	China	Falls	Deaths	Female	60 to 64
67.5	6.77686	6.22585	7.37664	China	Falls	Deaths	Female	65 to 69
72.5	13.0237	11.9634	14.178	China	Falls	Deaths	Female	70 to 74
77.5	29.2755	26.8855	31.8779	China	Falls	Deaths	Female	75 to 79
82.5	74.7201	68.5812	81.4086	China	Falls	Deaths	Female	80 to 84
87.5	178.691	163.741	195.005	China	Falls	Deaths	Female	85 to 89
92.5	368.58	336.598	403.601	China	Falls	Deaths	Female	90 to 94

## Sheet: Falls_deaths_CohortRR
Cohort	Rate Ratio	CILo	CIHi	location	cause	measure	sex	label
1902	0.937388	0.774229	1.13493	China	Falls	Deaths	Both	1897 to 1906
1907	0.961075	0.858115	1.07639	China	Falls	Deaths	Both	1902 to 1911
1912	1.04721	0.95547	1.14775	China	Falls	Deaths	Both	1907 to 1916
1917	1.11984	1.03096	1.21638	China	Falls	Deaths	Both	1912 to 1921
1922	1.10509	1.02225	1.19464	China	Falls	Deaths	Both	1917 to 1926
1927	1.09499	1.01706	1.1789	China	Falls	Deaths	Both	1922 to 1931
1932	1.08602	1.01179	1.16569	China	Falls	Deaths	Both	1927 to 1936
1937	1.09005	1.01791	1.16732	China	Falls	Deaths	Both	1932 to 1941
1942	1.0744	1.00519	1.14837	China	Falls	Deaths	Both	1937 to 1946
1947	1.05593	0.991575	1.12446	China	Falls	Deaths	Both	1942 to 1951
1952	1.0184	0.960375	1.07993	China	Falls	Deaths	Both	1947 to 1956
1957	1	1	1	China	Falls	Deaths	Both	1952 to 1961
1962	0.964718	0.908459	1.02446	China	Falls	Deaths	Both	1957 to 1966
1967	0.992578	0.933794	1.05506	China	Falls	Deaths	Both	1962 to 1971
1972	0.947616	0.885233	1.01439	China	Falls	Deaths	Both	1967 to 1976
1977	0.917052	0.847379	0.992454	China	Falls	Deaths	Both	1972 to 1981
1982	0.888018	0.811765	0.971433	China	Falls	Deaths	Both	1977 to 1986
1987	0.875014	0.79508	0.962985	China	Falls	Deaths	Both	1982 to 1991
1992	0.856022	0.769662	0.952072	China	Falls	Deaths	Both	1987 to 1996
1997	0.805729	0.715029	0.907934	China	Falls	Deaths	Both	1992 to 2001
2002	0.607166	0.531151	0.694059	China	Falls	Deaths	Both	1997 to 2006
2007	0.456053	0.392719	0.529601	China	Falls	Deaths	Both	2002 to 2011
2012	0.351584	0.297322	0.41575	China	Falls	Deaths	Both	2007 to 2016
2017	0.252708	0.20682	0.308776	China	Falls	Deaths	Both	2012 to 2021
1902	0.850682	0.656547	1.10222	China	Falls	Deaths	Male	1897 to 1906
1907	0.856394	0.745015	0.984426	China	Falls	Deaths	Male	1902 to 1911
1912	0.954613	0.859425	1.06034	China	Falls	Deaths	Male	1907 to 1916
1917	1.04454	0.955213	1.14221	China	Falls	Deaths	Male	1912 to 1921
1922	1.00624	0.927504	1.09166	China	Falls	Deaths	Male	1917 to 1926
1927	0.997747	0.925219	1.07596	China	Falls	Deaths	Male	1922 to 1931
1932	1.0032	0.934584	1.07685	China	Falls	Deaths	Male	1927 to 1936
1937	1.0246	0.957937	1.09591	China	Falls	Deaths	Male	1932 to 1941
1942	1.02366	0.959902	1.09165	China	Falls	Deaths	Male	1937 to 1946
1947	1.02313	0.963842	1.08607	China	Falls	Deaths	Male	1942 to 1951
1952	1.01083	0.956739	1.06797	China	Falls	Deaths	Male	1947 to 1956
1957	1	1	1	China	Falls	Deaths	Male	1952 to 1961
1962	0.979985	0.927135	1.03585	China	Falls	Deaths	Male	1957 to 1966
1967	1.0194	0.963793	1.07822	China	Falls	Deaths	Male	1962 to 1971
1972	0.973564	0.914665	1.03626	China	Falls	Deaths	Male	1967 to 1976
1977	0.94659	0.880465	1.01768	China	Falls	Deaths	Male	1972 to 1981
1982	0.919379	0.846694	0.998303	China	Falls	Deaths	Male	1977 to 1986
1987	0.916722	0.83934	1.00124	China	Falls	Deaths	Male	1982 to 1991
1992	0.883375	0.800024	0.975411	China	Falls	Deaths	Male	1987 to 1996
1997	0.821133	0.73291	0.919975	China	Falls	Deaths	Male	1992 to 2001
2002	0.63892	0.561024	0.727633	China	Falls	Deaths	Male	1997 to 2006
2007	0.493575	0.425945	0.571941	China	Falls	Deaths	Male	2002 to 2011
2012	0.386713	0.327226	0.457015	China	Falls	Deaths	Male	2007 to 2016
2017	0.287741	0.234978	0.352353	China	Falls	Deaths	Male	2012 to 2021
1902	1.13514	0.969625	1.32891	China	Falls	Deaths	Female	1897 to 1906
1907	1.18995	1.06775	1.32614	China	Falls	Deaths	Female	1902 to 1911
1912	1.26721	1.15062	1.39561	China	Falls	Deaths	Female	1907 to 1916
1917	1.32907	1.2119	1.45757	China	Falls	Deaths	Female	1912 to 1921
1922	1.32991	1.21564	1.45492	China	Falls	Deaths	Female	1917 to 1926
1927	1.3134	1.20398	1.43277	China	Falls	Deaths	Female	1922 to 1931
1932	1.28151	1.17701	1.3953	China	Falls	Deaths	Female	1927 to 1936
1937	1.2538	1.15287	1.36357	China	Falls	Deaths	Female	1932 to 1941
1942	1.2035	1.10699	1.30843	China	Falls	Deaths	Female	1937 to 1946
1947	1.15222	1.06158	1.25059	China	Falls	Deaths	Female	1942 to 1951
1952	1.06297	0.981857	1.15078	China	Falls	Deaths	Female	1947 to 1956
1957	1	1	1	China	Falls	Deaths	Female	1952 to 1961
1962	0.92757	0.850189	1.01199	China	Falls	Deaths	Female	1957 to 1966
1967	0.918031	0.838533	1.00507	China	Falls	Deaths	Female	1962 to 1971
1972	0.86252	0.778417	0.955709	China	Falls	Deaths	Female	1967 to 1976
1977	0.840666	0.746425	0.946806	China	Falls	Deaths	Female	1972 to 1981
1982	0.80788	0.706175	0.924233	China	Falls	Deaths	Female	1977 to 1986
1987	0.761562	0.661008	0.877413	China	Falls	Deaths	Female	1982 to 1991
1992	0.738433	0.634717	0.859096	China	Falls	Deaths	Female	1987 to 1996
1997	0.702088	0.597378	0.825153	China	Falls	Deaths	Female	1992 to 2001
2002	0.492474	0.41465	0.584905	China	Falls	Deaths	Female	1997 to 2006
2007	0.355226	0.295293	0.427324	China	Falls	Deaths	Female	2002 to 2011
2012	0.26916	0.220296	0.328863	China	Falls	Deaths	Female	2007 to 2016
2017	0.182339	0.145006	0.229283	China	Falls	Deaths	Female	2012 to 2021

## Sheet: Falls_DALYs_PeriodRR
Period	Rate Ratio	CI Lo	CI Hi	location	cause	measure	sex	label
1994.5	1.15265	1.124	1.18202	China	Falls	DALYs (Disability-Adjusted Life Years)	Both	1992 to 1996
1999.5	1.11396	1.0866	1.14201	China	Falls	DALYs (Disability-Adjusted Life Years)	Both	1997 to 2001
2004.5	1	1	1	China	Falls	DALYs (Disability-Adjusted Life Years)	Both	2002 to 2006
2009.5	0.906549	0.884136	0.92953	China	Falls	DALYs (Disability-Adjusted Life Years)	Both	2007 to 2011
2014.5	0.945779	0.922899	0.969227	China	Falls	DALYs (Disability-Adjusted Life Years)	Both	2012 to 2016
2019.5	1.04098	1.01644	1.06611	China	Falls	DALYs (Disability-Adjusted Life Years)	Both	2017 to 2021
1994.5	1.10536	1.07793	1.13348	China	Falls	DALYs (Disability-Adjusted Life Years)	Male	1992 to 1996
1999.5	1.07189	1.0456	1.09885	China	Falls	DALYs (Disability-Adjusted Life Years)	Male	1997 to 2001
2004.5	1	1	1	China	Falls	DALYs (Disability-Adjusted Life Years)	Male	2002 to 2006
2009.5	0.924202	0.901538	0.947435	China	Falls	DALYs (Disability-Adjusted Life Years)	Male	2007 to 2011
2014.5	0.95454	0.931385	0.97827	China	Falls	DALYs (Disability-Adjusted Life Years)	Male	2012 to 2016
2019.5	1.03062	1.00588	1.05597	China	Falls	DALYs (Disability-Adjusted Life Years)	Male	2017 to 2021
1994.5	1.24491	1.19582	1.29602	China	Falls	DALYs (Disability-Adjusted Life Years)	Female	1992 to 1996
1999.5	1.19735	1.15103	1.24555	China	Falls	DALYs (Disability-Adjusted Life Years)	Female	1997 to 2001
2004.5	1	1	1	China	Falls	DALYs (Disability-Adjusted Life Years)	Female	2002 to 2006
2009.5	0.875948	0.841367	0.91195	China	Falls	DALYs (Disability-Adjusted Life Years)	Female	2007 to 2011
2014.5	0.934169	0.898399	0.971364	China	Falls	DALYs (Disability-Adjusted Life Years)	Female	2012 to 2016
2019.5	1.06359	1.02416	1.10453	China	Falls	DALYs (Disability-Adjusted Life Years)	Female	2017 to 2021

## Sheet: Falls_DALYs_LongAge
Age	Rate	CILo	CIHi	location	cause	measure	sex	label
2.5	964.128	907.055	1024.79	China	Falls	DALYs (Disability-Adjusted Life Years)	Both	0 to 4
7.5	283.005	264.916	302.33	China	Falls	DALYs (Disability-Adjusted Life Years)	Both	5 to 9
12.5	197.48	185.003	210.797	China	Falls	DALYs (Disability-Adjusted Life Years)	Both	10 to 14
17.5	255.453	241.312	270.423	China	Falls	DALYs (Disability-Adjusted Life Years)	Both	15 to 19
22.5	320.175	304.429	336.736	China	Falls	DALYs (Disability-Adjusted Life Years)	Both	20 to 24
27.5	340.8	325.465	356.858	China	Falls	DALYs (Disability-Adjusted Life Years)	Both	25 to 29
32.5	388.17	372.022	405.02	China	Falls	DALYs (Disability-Adjusted Life Years)	Both	30 to 34
37.5	464.581	447.819	481.971	China	Falls	DALYs (Disability-Adjusted Life Years)	Both	35 to 39
42.5	531.514	513.472	550.19	China	Falls	DALYs (Disability-Adjusted Life Years)	Both	40 to 44
47.5	552.052	533.488	571.262	China	Falls	DALYs (Disability-Adjusted Life Years)	Both	45 to 49
52.5	587.604	567.726	608.178	China	Falls	DALYs (Disability-Adjusted Life Years)	Both	50 to 54
57.5	647.238	624.873	670.403	China	Falls	DALYs (Disability-Adjusted Life Years)	Both	55 to 59
62.5	698.687	673.71	724.59	China	Falls	DALYs (Disability-Adjusted Life Years)	Both	60 to 64
67.5	796.643	763.013	831.755	China	Falls	DALYs (Disability-Adjusted Life Years)	Both	65 to 69
72.5	996.187	950.869	1043.66	China	Falls	DALYs (Disability-Adjusted Life Years)	Both	70 to 74
77.5	1383.56	1316.23	1454.33	China	Falls	DALYs (Disability-Adjusted Life Years)	Both	75 to 79
82.5	2222.53	2106.2	2345.28	China	Falls	DALYs (Disability-Adjusted Life Years)	Both	80 to 84
87.5	3937.5	3704.54	4185.1	China	Falls	DALYs (Disability-Adjusted Life Years)	Both	85 to 89
92.5	6336.26	5850.41	6862.47	China	Falls	DALYs (Disability-Adjusted Life Years)	Both	90 to 94
2.5	1044.98	984.65	1109.01	China	Falls	DALYs (Disability-Adjusted Life Years)	Male	0 to 4
7.5	345.334	323.945	368.136	China	Falls	DALYs (Disability-Adjusted Life Years)	Male	5 to 9
12.5	249.222	233.995	265.441	China	Falls	DALYs (Disability-Adjusted Life Years)	Male	10 to 14
17.5	347.961	329.588	367.359	China	Falls	DALYs (Disability-Adjusted Life Years)	Male	15 to 19
22.5	448.436	427.441	470.463	China	Falls	DALYs (Disability-Adjusted Life Years)	Male	20 to 24
27.5	480.484	459.903	501.987	China	Falls	DALYs (Disability-Adjusted Life Years)	Male	25 to 29
32.5	543.695	522.099	566.184	China	Falls	DALYs (Disability-Adjusted Life Years)	Male	30 to 34
37.5	659.258	636.582	682.742	China	Falls	DALYs (Disability-Adjusted Life Years)	Male	35 to 39
42.5	757.49	732.906	782.899	China	Falls	DALYs (Disability-Adjusted Life Years)	Male	40 to 44
47.5	781.161	756.023	807.135	China	Falls	DALYs (Disability-Adjusted Life Years)	Male	45 to 49
52.5	816.915	790.275	844.453	China	Falls	DALYs (Disability-Adjusted Life Years)	Male	50 to 54
57.5	875.078	845.468	905.725	China	Falls	DALYs (Disability-Adjusted Life Years)	Male	55 to 59
62.5	895.616	863.474	928.954	China	Falls	DALYs (Disability-Adjusted Life Years)	Male	60 to 64
67.5	970.725	929.003	1014.32	China	Falls	DALYs (Disability-Adjusted Life Years)	Male	65 to 69
72.5	1174.49	1119.04	1232.69	China	Falls	DALYs (Disability-Adjusted Life Years)	Male	70 to 74
77.5	1544.74	1464.45	1629.44	China	Falls	DALYs (Disability-Adjusted Life Years)	Male	75 to 79
82.5	2350.83	2213.37	2496.83	China	Falls	DALYs (Disability-Adjusted Life Years)	Male	80 to 84
87.5	4667.07	4345.3	5012.66	China	Falls	DALYs (Disability-Adjusted Life Years)	Male	85 to 89
92.5	8078.18	7267.97	8978.72	China	Falls	DALYs (Disability-Adjusted Life Years)	Male	90 to 94
2.5	912.818	823.052	1012.37	China	Falls	DALYs (Disability-Adjusted Life Years)	Female	0 to 4
7.5	214.904	192.074	240.448	China	Falls	DALYs (Disability-Adjusted Life Years)	Female	5 to 9
12.5	140.439	125.652	156.966	China	Falls	DALYs (Disability-Adjusted Life Years)	Female	10 to 14
17.5	153.134	138.504	169.309	China	Falls	DALYs (Disability-Adjusted Life Years)	Female	15 to 19
22.5	181.361	165.853	198.32	China	Falls	DALYs (Disability-Adjusted Life Years)	Female	20 to 24
27.5	188.935	174.126	205.004	China	Falls	DALYs (Disability-Adjusted Life Years)	Female	25 to 29
32.5	218.81	203.066	235.774	China	Falls	DALYs (Disability-Adjusted Life Years)	Female	30 to 34
37.5	251.81	235.988	268.693	China	Falls	DALYs (Disability-Adjusted Life Years)	Female	35 to 39
42.5	287.348	270.479	305.268	China	Falls	DALYs (Disability-Adjusted Life Years)	Female	40 to 44
47.5	308.498	290.615	327.482	China	Falls	DALYs (Disability-Adjusted Life Years)	Female	45 to 49
52.5	348.197	328.273	369.329	China	Falls	DALYs (Disability-Adjusted Life Years)	Female	50 to 54
57.5	411.823	388.598	436.437	China	Falls	DALYs (Disability-Adjusted Life Years)	Female	55 to 59
62.5	496.674	469.014	525.966	China	Falls	DALYs (Disability-Adjusted Life Years)	Female	60 to 64
67.5	617.861	577.858	660.634	China	Falls	DALYs (Disability-Adjusted Life Years)	Female	65 to 69
72.5	812.297	756.947	871.694	China	Falls	DALYs (Disability-Adjusted Life Years)	Female	70 to 74
77.5	1202.01	1116.85	1293.68	China	Falls	DALYs (Disability-Adjusted Life Years)	Female	75 to 79
82.5	2016.55	1867.92	2177	China	Falls	DALYs (Disability-Adjusted Life Years)	Female	80 to 84
87.5	3319.58	3053.37	3608.99	China	Falls	DALYs (Disability-Adjusted Life Years)	Female	85 to 89
92.5	5246.9	4745.69	5801.05	China	Falls	DALYs (Disability-Adjusted Life Years)	Female	90 to 94

## Sheet: Falls_DALYs_CohortRR
Cohort	Rate Ratio	CILo	CIHi	location	cause	measure	sex	label
1902	0.85733	0.646261	1.13734	China	Falls	DALYs (Disability-Adjusted Life Years)	Both	1897 to 1906
1907	0.893916	0.778915	1.0259	China	Falls	DALYs (Disability-Adjusted Life Years)	Both	1902 to 1911
1912	0.990508	0.903669	1.08569	China	Falls	DALYs (Disability-Adjusted Life Years)	Both	1907 to 1916
1917	1.07399	0.999866	1.15362	China	Falls	DALYs (Disability-Adjusted Life Years)	Both	1912 to 1921
1922	1.08971	1.02523	1.15826	China	Falls	DALYs (Disability-Adjusted Life Years)	Both	1917 to 1926
1927	1.08743	1.03034	1.14768	China	Falls	DALYs (Disability-Adjusted Life Years)	Both	1922 to 1931
1932	1.08218	1.03074	1.13618	China	Falls	DALYs (Disability-Adjusted Life Years)	Both	1927 to 1936
1937	1.07271	1.02536	1.12224	China	Falls	DALYs (Disability-Adjusted Life Years)	Both	1932 to 1941
1942	1.06137	1.01699	1.10768	China	Falls	DALYs (Disability-Adjusted Life Years)	Both	1937 to 1946
1947	1.05353	1.01304	1.09565	China	Falls	DALYs (Disability-Adjusted Life Years)	Both	1942 to 1951
1952	1.02373	0.987708	1.06107	China	Falls	DALYs (Disability-Adjusted Life Years)	Both	1947 to 1956
1957	1	1	1	China	Falls	DALYs (Disability-Adjusted Life Years)	Both	1952 to 1961
1962	0.972327	0.938244	1.00765	China	Falls	DALYs (Disability-Adjusted Life Years)	Both	1957 to 1966
1967	0.96557	0.931435	1.00096	China	Falls	DALYs (Disability-Adjusted Life Years)	Both	1962 to 1971
1972	0.924472	0.889036	0.961321	China	Falls	DALYs (Disability-Adjusted Life Years)	Both	1967 to 1976
1977	0.889571	0.851177	0.929697	China	Falls	DALYs (Disability-Adjusted Life Years)	Both	1972 to 1981
1982	0.861363	0.820396	0.904377	China	Falls	DALYs (Disability-Adjusted Life Years)	Both	1977 to 1986
1987	0.829271	0.787701	0.873034	China	Falls	DALYs (Disability-Adjusted Life Years)	Both	1982 to 1991
1992	0.793693	0.749952	0.839986	China	Falls	DALYs (Disability-Adjusted Life Years)	Both	1987 to 1996
1997	0.753297	0.706657	0.803016	China	Falls	DALYs (Disability-Adjusted Life Years)	Both	1992 to 2001
2002	0.659182	0.613411	0.708369	China	Falls	DALYs (Disability-Adjusted Life Years)	Both	1997 to 2006
2007	0.507083	0.467756	0.549716	China	Falls	DALYs (Disability-Adjusted Life Years)	Both	2002 to 2011
2012	0.354038	0.322876	0.388207	China	Falls	DALYs (Disability-Adjusted Life Years)	Both	2007 to 2016
2017	0.221835	0.198132	0.248373	China	Falls	DALYs (Disability-Adjusted Life Years)	Both	2012 to 2021
1902	0.776707	0.51424	1.17314	China	Falls	DALYs (Disability-Adjusted Life Years)	Male	1897 to 1906
1907	0.791474	0.654768	0.956721	China	Falls	DALYs (Disability-Adjusted Life Years)	Male	1902 to 1911
1912	0.897775	0.797482	1.01068	China	Falls	DALYs (Disability-Adjusted Life Years)	Male	1907 to 1916
1917	0.996093	0.914086	1.08546	China	Falls	DALYs (Disability-Adjusted Life Years)	Male	1912 to 1921
1922	1.00265	0.935445	1.07469	China	Falls	DALYs (Disability-Adjusted Life Years)	Male	1917 to 1926
1927	1.006	0.94856	1.06692	China	Falls	DALYs (Disability-Adjusted Life Years)	Male	1922 to 1931
1932	1.01082	0.960246	1.06405	China	Falls	DALYs (Disability-Adjusted Life Years)	Male	1927 to 1936
1937	1.01716	0.971094	1.06541	China	Falls	DALYs (Disability-Adjusted Life Years)	Male	1932 to 1941
1942	1.02007	0.977171	1.06485	China	Falls	DALYs (Disability-Adjusted Life Years)	Male	1937 to 1946
1947	1.02593	0.986926	1.06648	China	Falls	DALYs (Disability-Adjusted Life Years)	Male	1942 to 1951
1952	1.01477	0.979852	1.05093	China	Falls	DALYs (Disability-Adjusted Life Years)	Male	1947 to 1956
1957	1	1	1	China	Falls	DALYs (Disability-Adjusted Life Years)	Male	1952 to 1961
1962	0.985854	0.95263	1.02024	China	Falls	DALYs (Disability-Adjusted Life Years)	Male	1957 to 1966
1967	0.99332	0.959759	1.02805	China	Falls	DALYs (Disability-Adjusted Life Years)	Male	1962 to 1971
1972	0.952539	0.91773	0.988668	China	Falls	DALYs (Disability-Adjusted Life Years)	Male	1967 to 1976
1977	0.923034	0.885086	0.962609	China	Falls	DALYs (Disability-Adjusted Life Years)	Male	1972 to 1981
1982	0.898607	0.857898	0.941248	China	Falls	DALYs (Disability-Adjusted Life Years)	Male	1977 to 1986
1987	0.877737	0.835803	0.921775	China	Falls	DALYs (Disability-Adjusted Life Years)	Male	1982 to 1991
1992	0.831573	0.787711	0.877876	China	Falls	DALYs (Disability-Adjusted Life Years)	Male	1987 to 1996
1997	0.780481	0.733793	0.83014	China	Falls	DALYs (Disability-Adjusted Life Years)	Male	1992 to 2001
2002	0.680266	0.634179	0.729703	China	Falls	DALYs (Disability-Adjusted Life Years)	Male	1997 to 2006
2007	0.539275	0.498182	0.583758	China	Falls	DALYs (Disability-Adjusted Life Years)	Male	2002 to 2011
2012	0.390941	0.356963	0.428153	China	Falls	DALYs (Disability-Adjusted Life Years)	Male	2007 to 2016
2017	0.257378	0.230032	0.287974	China	Falls	DALYs (Disability-Adjusted Life Years)	Male	2012 to 2021
1902	0.965018	0.704385	1.32209	China	Falls	DALYs (Disability-Adjusted Life Years)	Female	1897 to 1906
1907	1.01816	0.866674	1.19611	China	Falls	DALYs (Disability-Adjusted Life Years)	Female	1902 to 1911
1912	1.12033	0.999631	1.2556	China	Falls	DALYs (Disability-Adjusted Life Years)	Female	1907 to 1916
1917	1.20856	1.09945	1.3285	China	Falls	DALYs (Disability-Adjusted Life Years)	Female	1912 to 1921
1922	1.23704	1.13649	1.34649	China	Falls	DALYs (Disability-Adjusted Life Years)	Female	1917 to 1926
1927	1.22292	1.13136	1.32188	China	Falls	DALYs (Disability-Adjusted Life Years)	Female	1922 to 1931
1932	1.19958	1.11564	1.28983	China	Falls	DALYs (Disability-Adjusted Life Years)	Female	1927 to 1936
1937	1.16407	1.08628	1.24744	China	Falls	DALYs (Disability-Adjusted Life Years)	Female	1932 to 1941
1942	1.12885	1.05546	1.20734	China	Falls	DALYs (Disability-Adjusted Life Years)	Female	1937 to 1946
1947	1.10198	1.03423	1.17417	China	Falls	DALYs (Disability-Adjusted Life Years)	Female	1942 to 1951
1952	1.04814	0.987813	1.11216	China	Falls	DALYs (Disability-Adjusted Life Years)	Female	1947 to 1956
1957	1	1	1	China	Falls	DALYs (Disability-Adjusted Life Years)	Female	1952 to 1961
1962	0.952789	0.895982	1.0132	China	Falls	DALYs (Disability-Adjusted Life Years)	Female	1957 to 1966
1967	0.916082	0.860069	0.975743	China	Falls	DALYs (Disability-Adjusted Life Years)	Female	1962 to 1971
1972	0.871023	0.812935	0.933262	China	Falls	DALYs (Disability-Adjusted Life Years)	Female	1967 to 1976
1977	0.834976	0.772277	0.902765	China	Falls	DALYs (Disability-Adjusted Life Years)	Female	1972 to 1981
1982	0.79916	0.73315	0.871112	China	Falls	DALYs (Disability-Adjusted Life Years)	Female	1977 to 1986
1987	0.742349	0.677877	0.812953	China	Falls	DALYs (Disability-Adjusted Life Years)	Female	1982 to 1991
1992	0.70807	0.641207	0.781906	China	Falls	DALYs (Disability-Adjusted Life Years)	Female	1987 to 1996
1997	0.677311	0.607019	0.755742	China	Falls	DALYs (Disability-Adjusted Life Years)	Female	1992 to 2001
2002	0.600318	0.531978	0.677438	China	Falls	DALYs (Disability-Adjusted Life Years)	Female	1997 to 2006
2007	0.439421	0.384562	0.502106	China	Falls	DALYs (Disability-Adjusted Life Years)	Female	2002 to 2011
2012	0.287497	0.247343	0.334168	China	Falls	DALYs (Disability-Adjusted Life Years)	Female	2007 to 2016
2017	0.165268	0.137815	0.198191	China	Falls	DALYs (Disability-Adjusted Life Years)	Female	2012 to 2021

## Sheet: Falls_bapc_ASR
pred_val	pred_low	pred_up	year	sex	measure	location	cause
707.038	706.107	707.969	1990	Male	DALYs (Disability-Adjusted Life Years)	China	Falls
698.984	698.082	699.885	1991	Male	DALYs (Disability-Adjusted Life Years)	China	Falls
697.474	696.593	698.356	1992	Male	DALYs (Disability-Adjusted Life Years)	China	Falls
692.326	691.464	693.189	1993	Male	DALYs (Disability-Adjusted Life Years)	China	Falls
684.606	683.762	685.45	1994	Male	DALYs (Disability-Adjusted Life Years)	China	Falls
681.393	680.564	682.222	1995	Male	DALYs (Disability-Adjusted Life Years)	China	Falls
678.725	677.907	679.542	1996	Male	DALYs (Disability-Adjusted Life Years)	China	Falls
677.16	676.353	677.967	1997	Male	DALYs (Disability-Adjusted Life Years)	China	Falls
674.314	673.515	675.114	1998	Male	DALYs (Disability-Adjusted Life Years)	China	Falls
674.263	673.47	675.056	1999	Male	DALYs (Disability-Adjusted Life Years)	China	Falls
679.568	678.777	680.359	2000	Male	DALYs (Disability-Adjusted Life Years)	China	Falls
680.978	680.189	681.767	2001	Male	DALYs (Disability-Adjusted Life Years)	China	Falls
671.138	670.355	671.92	2002	Male	DALYs (Disability-Adjusted Life Years)	China	Falls
658.215	657.432	658.999	2003	Male	DALYs (Disability-Adjusted Life Years)	China	Falls
639.545	638.773	640.317	2004	Male	DALYs (Disability-Adjusted Life Years)	China	Falls
622.415	621.657	623.172	2005	Male	DALYs (Disability-Adjusted Life Years)	China	Falls
602.291	601.556	603.025	2006	Male	DALYs (Disability-Adjusted Life Years)	China	Falls
591.051	590.334	591.769	2007	Male	DALYs (Disability-Adjusted Life Years)	China	Falls
585.158	584.461	585.856	2008	Male	DALYs (Disability-Adjusted Life Years)	China	Falls
580.312	579.633	580.99	2009	Male	DALYs (Disability-Adjusted Life Years)	China	Falls
572.844	572.186	573.502	2010	Male	DALYs (Disability-Adjusted Life Years)	China	Falls
567.249	566.608	567.89	2011	Male	DALYs (Disability-Adjusted Life Years)	China	Falls
567.576	566.948	568.203	2012	Male	DALYs (Disability-Adjusted Life Years)	China	Falls
573.046	572.427	573.664	2013	Male	DALYs (Disability-Adjusted Life Years)	China	Falls
580.523	579.912	581.134	2014	Male	DALYs (Disability-Adjusted Life Years)	China	Falls
586.159	585.555	586.762	2015	Male	DALYs (Disability-Adjusted Life Years)	China	Falls
591.877	591.28	592.474	2016	Male	DALYs (Disability-Adjusted Life Years)	China	Falls
595.29	594.701	595.88	2017	Male	DALYs (Disability-Adjusted Life Years)	China	Falls
597.447	596.865	598.03	2018	Male	DALYs (Disability-Adjusted Life Years)	China	Falls
602.95	602.371	603.529	2019	Male	DALYs (Disability-Adjusted Life Years)	China	Falls
613.734	613.157	614.31	2020	Male	DALYs (Disability-Adjusted Life Years)	China	Falls
603.968	603.399	604.536	2021	Male	DALYs (Disability-Adjusted Life Years)	China	Falls
609.947	585.959	633.934	2022	Male	DALYs (Disability-Adjusted Life Years)	China	Falls
611.183	576.842	645.524	2023	Male	DALYs (Disability-Adjusted Life Years)	China	Falls
612.387	564.715	660.06	2024	Male	DALYs (Disability-Adjusted Life Years)	China	Falls
613.479	550.205	676.753	2025	Male	DALYs (Disability-Adjusted Life Years)	China	Falls
614.366	533.607	695.126	2026	Male	DALYs (Disability-Adjusted Life Years)	China	Falls
615.159	515.243	715.074	2027	Male	DALYs (Disability-Adjusted Life Years)	China	Falls
615.902	495.358	736.446	2028	Male	DALYs (Disability-Adjusted Life Years)	China	Falls
616.567	474.062	759.073	2029	Male	DALYs (Disability-Adjusted Life Years)	China	Falls
617.046	451.361	782.73	2030	Male	DALYs (Disability-Adjusted Life Years)	China	Falls
426.273	425.594	426.951	1990	Female	DALYs (Disability-Adjusted Life Years)	China	Falls
423.07	422.405	423.734	1991	Female	DALYs (Disability-Adjusted Life Years)	China	Falls
418.976	418.325	419.626	1992	Female	DALYs (Disability-Adjusted Life Years)	China	Falls
415.08	414.442	415.718	1993	Female	DALYs (Disability-Adjusted Life Years)	China	Falls
410.975	410.348	411.601	1994	Female	DALYs (Disability-Adjusted Life Years)	China	Falls
407.511	406.894	408.128	1995	Female	DALYs (Disability-Adjusted Life Years)	China	Falls
407.152	406.542	407.761	1996	Female	DALYs (Disability-Adjusted Life Years)	China	Falls
407.408	406.804	408.012	1997	Female	DALYs (Disability-Adjusted Life Years)	China	Falls
408.093	407.494	408.692	1998	Female	DALYs (Disability-Adjusted Life Years)	China	Falls
409.295	408.7	409.889	1999	Female	DALYs (Disability-Adjusted Life Years)	China	Falls
409.379	408.788	409.97	2000	Female	DALYs (Disability-Adjusted Life Years)	China	Falls
404.249	403.664	404.833	2001	Female	DALYs (Disability-Adjusted Life Years)	China	Falls
388.231	387.66	388.802	2002	Female	DALYs (Disability-Adjusted Life Years)	China	Falls
369.447	368.89	370.004	2003	Female	DALYs (Disability-Adjusted Life Years)	China	Falls
351.603	351.061	352.146	2004	Female	DALYs (Disability-Adjusted Life Years)	China	Falls
336.1	335.574	336.625	2005	Female	DALYs (Disability-Adjusted Life Years)	China	Falls
320.614	320.111	321.118	2006	Female	DALYs (Disability-Adjusted Life Years)	China	Falls
309.274	308.79	309.757	2007	Female	DALYs (Disability-Adjusted Life Years)	China	Falls
304.15	303.68	304.619	2008	Female	DALYs (Disability-Adjusted Life Years)	China	Falls
300.568	300.11	301.025	2009	Female	DALYs (Disability-Adjusted Life Years)	China	Falls
296.551	296.105	296.997	2010	Female	DALYs (Disability-Adjusted Life Years)	China	Falls
294.715	294.279	295.152	2011	Female	DALYs (Disability-Adjusted Life Years)	China	Falls
294.884	294.456	295.313	2012	Female	DALYs (Disability-Adjusted Life Years)	China	Falls
300.284	299.86	300.709	2013	Female	DALYs (Disability-Adjusted Life Years)	China	Falls
307.525	307.103	307.947	2014	Female	DALYs (Disability-Adjusted Life Years)	China	Falls
312.316	311.898	312.734	2015	Female	DALYs (Disability-Adjusted Life Years)	China	Falls
317.539	317.125	317.952	2016	Female	DALYs (Disability-Adjusted Life Years)	China	Falls
323.352	322.941	323.763	2017	Female	DALYs (Disability-Adjusted Life Years)	China	Falls
329.085	328.676	329.494	2018	Female	DALYs (Disability-Adjusted Life Years)	China	Falls
336.569	336.159	336.978	2019	Female	DALYs (Disability-Adjusted Life Years)	China	Falls
352.411	351.998	352.825	2020	Female	DALYs (Disability-Adjusted Life Years)	China	Falls
348.935	348.526	349.344	2021	Female	DALYs (Disability-Adjusted Life Years)	China	Falls
368.311	347.863	388.76	2022	Female	DALYs (Disability-Adjusted Life Years)	China	Falls
377.207	345.142	409.271	2023	Female	DALYs (Disability-Adjusted Life Years)	China	Falls
386.379	339.01	433.748	2024	Female	DALYs (Disability-Adjusted Life Years)	China	Falls
395.84	330.031	461.649	2025	Female	DALYs (Disability-Adjusted Life Years)	China	Falls
405.556	318.378	492.735	2026	Female	DALYs (Disability-Adjusted Life Years)	China	Falls
415.55	304.12	526.981	2027	Female	DALYs (Disability-Adjusted Life Years)	China	Falls
425.804	287.266	564.341	2028	Female	DALYs (Disability-Adjusted Life Years)	China	Falls
436.325	267.797	604.852	2029	Female	DALYs (Disability-Adjusted Life Years)	China	Falls
447.116	245.652	648.58	2030	Female	DALYs (Disability-Adjusted Life Years)	China	Falls
572.678	555.989	589.368	1990	Both	DALYs (Disability-Adjusted Life Years)	China	Falls
566.968	550.318	583.617	1991	Both	DALYs (Disability-Adjusted Life Years)	China	Falls
564.054	547.449	580.658	1992	Both	DALYs (Disability-Adjusted Life Years)	China	Falls
559.398	542.827	575.97	1993	Both	DALYs (Disability-Adjusted Life Years)	China	Falls
553.349	536.79	569.909	1994	Both	DALYs (Disability-Adjusted Life Years)	China	Falls
549.812	533.276	566.347	1995	Both	DALYs (Disability-Adjusted Life Years)	China	Falls
548.017	531.508	564.525	1996	Both	DALYs (Disability-Adjusted Life Years)	China	Falls
547.151	530.662	563.64	1997	Both	DALYs (Disability-Adjusted Life Years)	China	Falls
545.922	529.442	562.403	1998	Both	DALYs (Disability-Adjusted Life Years)	China	Falls
546.257	529.793	562.721	1999	Both	DALYs (Disability-Adjusted Life Years)	China	Falls
548.717	532.261	565.174	2000	Both	DALYs (Disability-Adjusted Life Years)	China	Falls
546.702	530.22	563.183	2001	Both	DALYs (Disability-Adjusted Life Years)	China	Falls
533.593	517.043	550.142	2002	Both	DALYs (Disability-Adjusted Life Years)	China	Falls
516.954	500.291	533.617	2003	Both	DALYs (Disability-Adjusted Life Years)	China	Falls
498.78	482.004	515.556	2004	Both	DALYs (Disability-Adjusted Life Years)	China	Falls
482.207	465.362	499.051	2005	Both	DALYs (Disability-Adjusted Life Years)	China	Falls
463.849	446.987	480.712	2006	Both	DALYs (Disability-Adjusted Life Years)	China	Falls
451.809	434.941	468.677	2007	Both	DALYs (Disability-Adjusted Life Years)	China	Falls
446.409	429.579	463.239	2008	Both	DALYs (Disability-Adjusted Life Years)	China	Falls
442.232	425.449	459.015	2009	Both	DALYs (Disability-Adjusted Life Years)	China	Falls
436.535	419.768	453.302	2010	Both	DALYs (Disability-Adjusted Life Years)	China	Falls
432.67	415.915	449.424	2011	Both	DALYs (Disability-Adjusted Life Years)	China	Falls
432.533	415.802	449.263	2012	Both	DALYs (Disability-Adjusted Life Years)	China	Falls
437.916	421.226	454.606	2013	Both	DALYs (Disability-Adjusted Life Years)	China	Falls
445.659	429.018	462.299	2014	Both	DALYs (Disability-Adjusted Life Years)	China	Falls
450.915	434.308	467.523	2015	Both	DALYs (Disability-Adjusted Life Years)	China	Falls
456.518	439.94	473.095	2016	Both	DALYs (Disability-Adjusted Life Years)	China	Falls
461.577	445.033	478.121	2017	Both	DALYs (Disability-Adjusted Life Years)	China	Falls
466.02	449.512	482.527	2018	Both	DALYs (Disability-Adjusted Life Years)	China	Falls
472.753	456.287	489.22	2019	Both	DALYs (Disability-Adjusted Life Years)	China	Falls
486.241	469.817	502.666	2020	Both	DALYs (Disability-Adjusted Life Years)	China	Falls
479.628	463.194	496.061	2021	Both	DALYs (Disability-Adjusted Life Years)	China	Falls
493.208	429.585	556.831	2022	Both	DALYs (Disability-Adjusted Life Years)	China	Falls
498.654	428.622	568.686	2023	Both	DALYs (Disability-Adjusted Life Years)	China	Falls
504.38	421.351	587.408	2024	Both	DALYs (Disability-Adjusted Life Years)	China	Falls
510.427	407.262	614.438	2025	Both	DALYs (Disability-Adjusted Life Years)	China	Falls
516.799	389.705	647.426	2026	Both	DALYs (Disability-Adjusted Life Years)	China	Falls
523.62	370.666	683.44	2027	Both	DALYs (Disability-Adjusted Life Years)	China	Falls
530.948	351.254	720.984	2028	Both	DALYs (Disability-Adjusted Life Years)	China	Falls
538.849	331.868	759.9	2029	Both	DALYs (Disability-Adjusted Life Years)	China	Falls
547.374	311.743	800.681	2030	Both	DALYs (Disability-Adjusted Life Years)	China	Falls

## Sheet: Falls_bapc_all_age_case
pred_val	pred_low	pred_up	year	sex	measure	location	cause
3.80552e+06	3.71449e+06	3.89655e+06	1990	Male	DALYs (Disability-Adjusted Life Years)	China	Falls
3.83595e+06	3.74355e+06	3.92835e+06	1991	Male	DALYs (Disability-Adjusted Life Years)	China	Falls
3.88907e+06	3.79561e+06	3.98253e+06	1992	Male	DALYs (Disability-Adjusted Life Years)	China	Falls
3.90658e+06	3.81215e+06	4.00101e+06	1993	Male	DALYs (Disability-Adjusted Life Years)	China	Falls
3.89589e+06	3.80055e+06	3.99123e+06	1994	Male	DALYs (Disability-Adjusted Life Years)	China	Falls
3.90537e+06	3.80935e+06	4.00138e+06	1995	Male	DALYs (Disability-Adjusted Life Years)	China	Falls
3.91121e+06	3.81463e+06	4.0078e+06	1996	Male	DALYs (Disability-Adjusted Life Years)	China	Falls
3.9233e+06	3.82626e+06	4.02035e+06	1997	Male	DALYs (Disability-Adjusted Life Years)	China	Falls
3.92982e+06	3.83235e+06	4.02729e+06	1998	Male	DALYs (Disability-Adjusted Life Years)	China	Falls
3.9598e+06	3.86202e+06	4.05758e+06	1999	Male	DALYs (Disability-Adjusted Life Years)	China	Falls
4.02401e+06	3.92599e+06	4.12204e+06	2000	Male	DALYs (Disability-Adjusted Life Years)	China	Falls
4.06988e+06	3.97153e+06	4.16823e+06	2001	Male	DALYs (Disability-Adjusted Life Years)	China	Falls
4.05437e+06	3.95546e+06	4.15329e+06	2002	Male	DALYs (Disability-Adjusted Life Years)	China	Falls
4.00415e+06	3.90451e+06	4.10378e+06	2003	Male	DALYs (Disability-Adjusted Life Years)	China	Falls
3.93879e+06	3.8384e+06	4.03918e+06	2004	Male	DALYs (Disability-Adjusted Life Years)	China	Falls
3.896e+06	3.7949e+06	3.9971e+06	2005	Male	DALYs (Disability-Adjusted Life Years)	China	Falls
3.85907e+06	3.75721e+06	3.96093e+06	2006	Male	DALYs (Disability-Adjusted Life Years)	China	Falls
3.86371e+06	3.76114e+06	3.96628e+06	2007	Male	DALYs (Disability-Adjusted Life Years)	China	Falls
3.90059e+06	3.7975e+06	4.00368e+06	2008	Male	DALYs (Disability-Adjusted Life Years)	China	Falls
3.939e+06	3.83543e+06	4.04257e+06	2009	Male	DALYs (Disability-Adjusted Life Years)	China	Falls
3.96606e+06	3.86194e+06	4.07018e+06	2010	Male	DALYs (Disability-Adjusted Life Years)	China	Falls
4.00164e+06	3.89699e+06	4.10629e+06	2011	Male	DALYs (Disability-Adjusted Life Years)	China	Falls
4.08087e+06	3.97572e+06	4.18602e+06	2012	Male	DALYs (Disability-Adjusted Life Years)	China	Falls
4.19332e+06	4.0877e+06	4.29895e+06	2013	Male	DALYs (Disability-Adjusted Life Years)	China	Falls
4.32873e+06	4.2227e+06	4.43476e+06	2014	Male	DALYs (Disability-Adjusted Life Years)	China	Falls
4.45224e+06	4.34559e+06	4.55889e+06	2015	Male	DALYs (Disability-Adjusted Life Years)	China	Falls
4.57871e+06	4.47132e+06	4.6861e+06	2016	Male	DALYs (Disability-Adjusted Life Years)	China	Falls
4.68924e+06	4.5811e+06	4.79738e+06	2017	Male	DALYs (Disability-Adjusted Life Years)	China	Falls
4.79038e+06	4.68158e+06	4.89918e+06	2018	Male	DALYs (Disability-Adjusted Life Years)	China	Falls
4.91824e+06	4.80894e+06	5.02753e+06	2019	Male	DALYs (Disability-Adjusted Life Years)	China	Falls
5.1227e+06	5.01308e+06	5.23232e+06	2020	Male	DALYs (Disability-Adjusted Life Years)	China	Falls
5.10612e+06	4.99604e+06	5.21621e+06	2021	Male	DALYs (Disability-Adjusted Life Years)	China	Falls
5.37193e+06	4.78401e+06	5.95984e+06	2022	Male	DALYs (Disability-Adjusted Life Years)	China	Falls
5.47224e+06	4.83145e+06	6.11304e+06	2023	Male	DALYs (Disability-Adjusted Life Years)	China	Falls
5.57968e+06	4.84916e+06	6.31021e+06	2024	Male	DALYs (Disability-Adjusted Life Years)	China	Falls
5.69063e+06	4.8252e+06	6.55605e+06	2025	Male	DALYs (Disability-Adjusted Life Years)	China	Falls
5.80178e+06	4.75847e+06	6.8451e+06	2026	Male	DALYs (Disability-Adjusted Life Years)	China	Falls
5.91207e+06	4.65867e+06	7.16547e+06	2027	Male	DALYs (Disability-Adjusted Life Years)	China	Falls
6.02475e+06	4.54485e+06	7.51012e+06	2028	Male	DALYs (Disability-Adjusted Life Years)	China	Falls
6.14437e+06	4.42735e+06	7.87967e+06	2029	Male	DALYs (Disability-Adjusted Life Years)	China	Falls
6.26945e+06	4.29653e+06	8.2718e+06	2030	Male	DALYs (Disability-Adjusted Life Years)	China	Falls
2.01688e+06	1.92176e+06	2.11199e+06	1990	Female	DALYs (Disability-Adjusted Life Years)	China	Falls
2.04045e+06	1.94414e+06	2.13675e+06	1991	Female	DALYs (Disability-Adjusted Life Years)	China	Falls
2.05315e+06	1.95584e+06	2.15045e+06	1992	Female	DALYs (Disability-Adjusted Life Years)	China	Falls
2.06035e+06	1.96217e+06	2.15852e+06	1993	Female	DALYs (Disability-Adjusted Life Years)	China	Falls
2.058e+06	1.95889e+06	2.1571e+06	1994	Female	DALYs (Disability-Adjusted Life Years)	China	Falls
2.05637e+06	1.95645e+06	2.1563e+06	1995	Female	DALYs (Disability-Adjusted Life Years)	China	Falls
2.07114e+06	1.97062e+06	2.17165e+06	1996	Female	DALYs (Disability-Adjusted Life Years)	China	Falls
2.09003e+06	1.98898e+06	2.19108e+06	1997	Female	DALYs (Disability-Adjusted Life Years)	China	Falls
2.1141e+06	2.01254e+06	2.21567e+06	1998	Female	DALYs (Disability-Adjusted Life Years)	China	Falls
2.14606e+06	2.04406e+06	2.24806e+06	1999	Female	DALYs (Disability-Adjusted Life Years)	China	Falls
2.17378e+06	2.07127e+06	2.2763e+06	2000	Female	DALYs (Disability-Adjusted Life Years)	China	Falls
2.16958e+06	2.06617e+06	2.27298e+06	2001	Female	DALYs (Disability-Adjusted Life Years)	China	Falls
2.10521e+06	2.00048e+06	2.20994e+06	2002	Female	DALYs (Disability-Adjusted Life Years)	China	Falls
2.01832e+06	1.91195e+06	2.12468e+06	2003	Female	DALYs (Disability-Adjusted Life Years)	China	Falls
1.93969e+06	1.83155e+06	2.04783e+06	2004	Female	DALYs (Disability-Adjusted Life Years)	China	Falls
1.88912e+06	1.77955e+06	1.99869e+06	2005	Female	DALYs (Disability-Adjusted Life Years)	China	Falls
1.85974e+06	1.74915e+06	1.97034e+06	2006	Female	DALYs (Disability-Adjusted Life Years)	China	Falls
1.85504e+06	1.74348e+06	1.96661e+06	2007	Female	DALYs (Disability-Adjusted Life Years)	China	Falls
1.87945e+06	1.76715e+06	1.99175e+06	2008	Female	DALYs (Disability-Adjusted Life Years)	China	Falls
1.91419e+06	1.80131e+06	2.02707e+06	2009	Female	DALYs (Disability-Adjusted Life Years)	China	Falls
1.94868e+06	1.83523e+06	2.06214e+06	2010	Female	DALYs (Disability-Adjusted Life Years)	China	Falls
2.00018e+06	1.88631e+06	2.11405e+06	2011	Female	DALYs (Disability-Adjusted Life Years)	China	Falls
2.07011e+06	1.9559e+06	2.18433e+06	2012	Female	DALYs (Disability-Adjusted Life Years)	China	Falls
2.1751e+06	2.06067e+06	2.28954e+06	2013	Female	DALYs (Disability-Adjusted Life Years)	China	Falls
2.29776e+06	2.18312e+06	2.4124e+06	2014	Female	DALYs (Disability-Adjusted Life Years)	China	Falls
2.40967e+06	2.2947e+06	2.52463e+06	2015	Female	DALYs (Disability-Adjusted Life Years)	China	Falls
2.52865e+06	2.41328e+06	2.64402e+06	2016	Female	DALYs (Disability-Adjusted Life Years)	China	Falls
2.65129e+06	2.53555e+06	2.76703e+06	2017	Female	DALYs (Disability-Adjusted Life Years)	China	Falls
2.77456e+06	2.65861e+06	2.89052e+06	2018	Female	DALYs (Disability-Adjusted Life Years)	China	Falls
2.91798e+06	2.80205e+06	3.0339e+06	2019	Female	DALYs (Disability-Adjusted Life Years)	China	Falls
3.14865e+06	3.03338e+06	3.26393e+06	2020	Female	DALYs (Disability-Adjusted Life Years)	China	Falls
3.1953e+06	3.07987e+06	3.31073e+06	2021	Female	DALYs (Disability-Adjusted Life Years)	China	Falls
3.52597e+06	3.01131e+06	4.04064e+06	2022	Female	DALYs (Disability-Adjusted Life Years)	China	Falls
3.71828e+06	3.11968e+06	4.31688e+06	2023	Female	DALYs (Disability-Adjusted Life Years)	China	Falls
3.93013e+06	3.17496e+06	4.6853e+06	2024	Female	DALYs (Disability-Adjusted Life Years)	China	Falls
4.15932e+06	3.16864e+06	5.157e+06	2025	Female	DALYs (Disability-Adjusted Life Years)	China	Falls
4.40413e+06	3.12955e+06	5.70788e+06	2026	Female	DALYs (Disability-Adjusted Life Years)	China	Falls
4.66411e+06	3.07114e+06	6.31401e+06	2027	Female	DALYs (Disability-Adjusted Life Years)	China	Falls
4.94659e+06	2.99356e+06	6.98024e+06	2028	Female	DALYs (Disability-Adjusted Life Years)	China	Falls
5.25956e+06	2.89113e+06	7.72665e+06	2029	Female	DALYs (Disability-Adjusted Life Years)	China	Falls
5.60274e+06	2.75355e+06	8.56791e+06	2030	Female	DALYs (Disability-Adjusted Life Years)	China	Falls
5.8224e+06	5.63625e+06	6.00854e+06	1990	Both	DALYs (Disability-Adjusted Life Years)	China	Falls
5.8764e+06	5.68769e+06	6.0651e+06	1991	Both	DALYs (Disability-Adjusted Life Years)	China	Falls
5.94222e+06	5.75146e+06	6.13298e+06	1992	Both	DALYs (Disability-Adjusted Life Years)	China	Falls
5.96692e+06	5.77432e+06	6.15953e+06	1993	Both	DALYs (Disability-Adjusted Life Years)	China	Falls
5.95389e+06	5.75944e+06	6.14833e+06	1994	Both	DALYs (Disability-Adjusted Life Years)	China	Falls
5.96174e+06	5.7658e+06	6.15768e+06	1995	Both	DALYs (Disability-Adjusted Life Years)	China	Falls
5.98235e+06	5.78525e+06	6.17945e+06	1996	Both	DALYs (Disability-Adjusted Life Years)	China	Falls
6.01333e+06	5.81524e+06	6.21143e+06	1997	Both	DALYs (Disability-Adjusted Life Years)	China	Falls
6.04393e+06	5.84489e+06	6.24296e+06	1998	Both	DALYs (Disability-Adjusted Life Years)	China	Falls
6.10586e+06	5.90608e+06	6.30564e+06	1999	Both	DALYs (Disability-Adjusted Life Years)	China	Falls
6.1978e+06	5.99726e+06	6.39833e+06	2000	Both	DALYs (Disability-Adjusted Life Years)	China	Falls
6.23946e+06	6.0377e+06	6.44121e+06	2001	Both	DALYs (Disability-Adjusted Life Years)	China	Falls
6.15958e+06	5.95594e+06	6.36322e+06	2002	Both	DALYs (Disability-Adjusted Life Years)	China	Falls
6.02246e+06	5.81646e+06	6.22846e+06	2003	Both	DALYs (Disability-Adjusted Life Years)	China	Falls
5.87848e+06	5.66995e+06	6.087e+06	2004	Both	DALYs (Disability-Adjusted Life Years)	China	Falls
5.78512e+06	5.57445e+06	5.99579e+06	2005	Both	DALYs (Disability-Adjusted Life Years)	China	Falls
5.71881e+06	5.50636e+06	5.93127e+06	2006	Both	DALYs (Disability-Adjusted Life Years)	China	Falls
5.71875e+06	5.50461e+06	5.93288e+06	2007	Both	DALYs (Disability-Adjusted Life Years)	China	Falls
5.78004e+06	5.56465e+06	5.99543e+06	2008	Both	DALYs (Disability-Adjusted Life Years)	China	Falls
5.8532e+06	5.63675e+06	6.06964e+06	2009	Both	DALYs (Disability-Adjusted Life Years)	China	Falls
5.91475e+06	5.69717e+06	6.13233e+06	2010	Both	DALYs (Disability-Adjusted Life Years)	China	Falls
6.00182e+06	5.7833e+06	6.22034e+06	2011	Both	DALYs (Disability-Adjusted Life Years)	China	Falls
6.15099e+06	5.93162e+06	6.37035e+06	2012	Both	DALYs (Disability-Adjusted Life Years)	China	Falls
6.36843e+06	6.14837e+06	6.58848e+06	2013	Both	DALYs (Disability-Adjusted Life Years)	China	Falls
6.6265e+06	6.40583e+06	6.84716e+06	2014	Both	DALYs (Disability-Adjusted Life Years)	China	Falls
6.86191e+06	6.64029e+06	7.08352e+06	2015	Both	DALYs (Disability-Adjusted Life Years)	China	Falls
7.10736e+06	6.8846e+06	7.33012e+06	2016	Both	DALYs (Disability-Adjusted Life Years)	China	Falls
7.34053e+06	7.11665e+06	7.56441e+06	2017	Both	DALYs (Disability-Adjusted Life Years)	China	Falls
7.56494e+06	7.34019e+06	7.78969e+06	2018	Both	DALYs (Disability-Adjusted Life Years)	China	Falls
7.83621e+06	7.611e+06	8.06143e+06	2019	Both	DALYs (Disability-Adjusted Life Years)	China	Falls
8.27135e+06	8.04646e+06	8.49625e+06	2020	Both	DALYs (Disability-Adjusted Life Years)	China	Falls
8.30142e+06	8.07591e+06	8.52693e+06	2021	Both	DALYs (Disability-Adjusted Life Years)	China	Falls
8.8979e+06	7.79532e+06	1.00005e+07	2022	Both	DALYs (Disability-Adjusted Life Years)	China	Falls
9.19053e+06	7.95113e+06	1.04299e+07	2023	Both	DALYs (Disability-Adjusted Life Years)	China	Falls
9.50981e+06	8.02412e+06	1.09955e+07	2024	Both	DALYs (Disability-Adjusted Life Years)	China	Falls
9.84995e+06	7.99384e+06	1.17131e+07	2025	Both	DALYs (Disability-Adjusted Life Years)	China	Falls
1.02059e+07	7.88801e+06	1.2553e+07	2026	Both	DALYs (Disability-Adjusted Life Years)	China	Falls
1.05762e+07	7.72982e+06	1.34795e+07	2027	Both	DALYs (Disability-Adjusted Life Years)	China	Falls
1.09713e+07	7.5384e+06	1.44904e+07	2028	Both	DALYs (Disability-Adjusted Life Years)	China	Falls
1.14039e+07	7.31849e+06	1.56063e+07	2029	Both	DALYs (Disability-Adjusted Life Years)	China	Falls
1.18722e+07	7.05007e+06	1.68397e+07	2030	Both	DALYs (Disability-Adjusted Life Years)	China	Falls

## Sheet: Falls_norpred_ASR_Number
measure	location	cause	sex	year	ASR	crude_rate	case
DALYs (Disability-Adjusted Life Years)	China	Falls	Male	1992	697.516	624.023	3889072
DALYs (Disability-Adjusted Life Years)	China	Falls	Male	1993	692.352	620.865	3906583
DALYs (Disability-Adjusted Life Years)	China	Falls	Male	1994	684.599	614.456	3895860
DALYs (Disability-Adjusted Life Years)	China	Falls	Male	1995	681.369	612.288	3905338
DALYs (Disability-Adjusted Life Years)	China	Falls	Male	1996	678.702	610.413	3911186
DALYs (Disability-Adjusted Life Years)	China	Falls	Male	1997	677.083	610.138	3923272
DALYs (Disability-Adjusted Life Years)	China	Falls	Male	1998	674.217	609.356	3929769
DALYs (Disability-Adjusted Life Years)	China	Falls	Male	1999	674.155	612.302	3959748
DALYs (Disability-Adjusted Life Years)	China	Falls	Male	2000	679.386	620.361	4024009
DALYs (Disability-Adjusted Life Years)	China	Falls	Male	2001	680.802	625.131	4069918
DALYs (Disability-Adjusted Life Years)	China	Falls	Male	2002	670.991	620.133	4054385
DALYs (Disability-Adjusted Life Years)	China	Falls	Male	2003	658.235	609.73	4004185
DALYs (Disability-Adjusted Life Years)	China	Falls	Male	2004	639.521	596.998	3938779
DALYs (Disability-Adjusted Life Years)	China	Falls	Male	2005	622.41	587.553	3895986
DALYs (Disability-Adjusted Life Years)	China	Falls	Male	2006	602.292	578.662	3858985
DALYs (Disability-Adjusted Life Years)	China	Falls	Male	2007	591.085	575.717	3863637
DALYs (Disability-Adjusted Life Years)	China	Falls	Male	2008	585.211	577.48	3900577
DALYs (Disability-Adjusted Life Years)	China	Falls	Male	2009	580.353	579.569	3939030
DALYs (Disability-Adjusted Life Years)	China	Falls	Male	2010	572.858	580.414	3966056
DALYs (Disability-Adjusted Life Years)	China	Falls	Male	2011	567.251	582.912	4001584
DALYs (Disability-Adjusted Life Years)	China	Falls	Male	2012	567.572	591.459	4080815
DALYs (Disability-Adjusted Life Years)	China	Falls	Male	2013	573.053	604.235	4193295
DALYs (Disability-Adjusted Life Years)	China	Falls	Male	2014	580.541	619.845	4328732
DALYs (Disability-Adjusted Life Years)	China	Falls	Male	2015	586.177	633.031	4452235
DALYs (Disability-Adjusted Life Years)	China	Falls	Male	2016	591.898	645.859	4578717
DALYs (Disability-Adjusted Life Years)	China	Falls	Male	2017	595.304	656.258	4689227
DALYs (Disability-Adjusted Life Years)	China	Falls	Male	2018	597.446	665.8	4790331
DALYs (Disability-Adjusted Life Years)	China	Falls	Male	2019	602.953	679.812	4918220
DALYs (Disability-Adjusted Life Years)	China	Falls	Male	2020	613.735	705.316	5122747
DALYs (Disability-Adjusted Life Years)	China	Falls	Male	2021	603.953	701.282	5106057
DALYs (Disability-Adjusted Life Years)	China	Falls	Male	2022	623.257	747.043	5442818
DALYs (Disability-Adjusted Life Years)	China	Falls	Male	2023	630.009	764.915	5575148
DALYs (Disability-Adjusted Life Years)	China	Falls	Male	2024	636.761	784.032	5713930
DALYs (Disability-Adjusted Life Years)	China	Falls	Male	2025	640.879	800.364	5829275
DALYs (Disability-Adjusted Life Years)	China	Falls	Male	2026	644.998	817.13	5944475
DALYs (Disability-Adjusted Life Years)	China	Falls	Male	2027	649.116	833.951	6057132
DALYs (Disability-Adjusted Life Years)	China	Falls	Male	2028	653.235	851.296	6170522
DALYs (Disability-Adjusted Life Years)	China	Falls	Male	2029	657.353	869.692	6288282
DALYs (Disability-Adjusted Life Years)	China	Falls	Male	2030	661.472	888.961	6408710
DALYs (Disability-Adjusted Life Years)	China	Falls	Female	1992	418.978	352.159	2053137
DALYs (Disability-Adjusted Life Years)	China	Falls	Female	1993	415.077	350.38	2060343
DALYs (Disability-Adjusted Life Years)	China	Falls	Female	1994	410.964	347.471	2057982
DALYs (Disability-Adjusted Life Years)	China	Falls	Female	1995	407.486	345.069	2056338
DALYs (Disability-Adjusted Life Years)	China	Falls	Female	1996	407.123	345.699	2071107
DALYs (Disability-Adjusted Life Years)	China	Falls	Female	1997	407.379	347.189	2090001
DALYs (Disability-Adjusted Life Years)	China	Falls	Female	1998	408.064	349.606	2114073
DALYs (Disability-Adjusted Life Years)	China	Falls	Female	1999	409.267	353.283	2146039
DALYs (Disability-Adjusted Life Years)	China	Falls	Female	2000	409.363	356.108	2173791
DALYs (Disability-Adjusted Life Years)	China	Falls	Female	2001	404.252	353.471	2169613
DALYs (Disability-Adjusted Life Years)	China	Falls	Female	2002	388.25	340.926	2105216
DALYs (Disability-Adjusted Life Years)	China	Falls	Female	2003	369.493	324.798	2018302
DALYs (Disability-Adjusted Life Years)	China	Falls	Female	2004	351.662	310.115	1939653
DALYs (Disability-Adjusted Life Years)	China	Falls	Female	2005	336.158	299.966	1889090
DALYs (Disability-Adjusted Life Years)	China	Falls	Female	2006	320.651	293.121	1859698
DALYs (Disability-Adjusted Life Years)	China	Falls	Female	2007	309.292	290.096	1854987
DALYs (Disability-Adjusted Life Years)	China	Falls	Female	2008	304.171	291.624	1879441
DALYs (Disability-Adjusted Life Years)	China	Falls	Female	2009	300.587	294.805	1914210
DALYs (Disability-Adjusted Life Years)	China	Falls	Female	2010	296.56	298.136	1948681
DALYs (Disability-Adjusted Life Years)	China	Falls	Female	2011	294.712	304.261	2000155
DALYs (Disability-Adjusted Life Years)	China	Falls	Female	2012	294.869	313.061	2070063
DALYs (Disability-Adjusted Life Years)	China	Falls	Female	2013	300.273	326.899	2175084
DALYs (Disability-Adjusted Life Years)	China	Falls	Female	2014	307.52	343.176	2297776
DALYs (Disability-Adjusted Life Years)	China	Falls	Female	2015	312.308	357.495	2409660
DALYs (Disability-Adjusted Life Years)	China	Falls	Female	2016	317.531	372.457	2528630
DALYs (Disability-Adjusted Life Years)	China	Falls	Female	2017	323.349	387.826	2651268
DALYs (Disability-Adjusted Life Years)	China	Falls	Female	2018	329.083	403.458	2774522
DALYs (Disability-Adjusted Life Years)	China	Falls	Female	2019	336.571	422.336	2917930
DALYs (Disability-Adjusted Life Years)	China	Falls	Female	2020	352.43	454.244	3148728
DALYs (Disability-Adjusted Life Years)	China	Falls	Female	2021	348.94	459.982	3195232
DALYs (Disability-Adjusted Life Years)	China	Falls	Female	2022	362.454	487.149	3417070
DALYs (Disability-Adjusted Life Years)	China	Falls	Female	2023	370.508	509.422	3578349
DALYs (Disability-Adjusted Life Years)	China	Falls	Female	2024	378.563	533.296	3749695
DALYs (Disability-Adjusted Life Years)	China	Falls	Female	2025	385.652	557.001	3918230
DALYs (Disability-Adjusted Life Years)	China	Falls	Female	2026	392.741	581.509	4090544
DALYs (Disability-Adjusted Life Years)	China	Falls	Female	2027	399.829	606.501	4264522
DALYs (Disability-Adjusted Life Years)	China	Falls	Female	2028	406.918	632.64	4444584
DALYs (Disability-Adjusted Life Years)	China	Falls	Female	2029	414.007	660.48	4634333
DALYs (Disability-Adjusted Life Years)	China	Falls	Female	2030	421.095	689.667	4830858
DALYs (Disability-Adjusted Life Years)	China	Falls	Both	1992	564.061	492.623	5942209
DALYs (Disability-Adjusted Life Years)	China	Falls	Both	1993	559.397	490.199	5966925
DALYs (Disability-Adjusted Life Years)	China	Falls	Both	1994	553.334	485.509	5953842
DALYs (Disability-Adjusted Life Years)	China	Falls	Both	1995	549.781	483.217	5961676
DALYs (Disability-Adjusted Life Years)	China	Falls	Both	1996	547.983	482.501	5982293
DALYs (Disability-Adjusted Life Years)	China	Falls	Both	1997	547.108	482.997	6013273
DALYs (Disability-Adjusted Life Years)	China	Falls	Both	1998	545.874	483.66	6043842
DALYs (Disability-Adjusted Life Years)	China	Falls	Both	1999	546.208	486.845	6105787
DALYs (Disability-Adjusted Life Years)	China	Falls	Both	2000	548.669	492.246	6197800
DALYs (Disability-Adjusted Life Years)	China	Falls	Both	2001	546.673	493.301	6239531
DALYs (Disability-Adjusted Life Years)	China	Falls	Both	2002	533.583	484.515	6159602
DALYs (Disability-Adjusted Life Years)	China	Falls	Both	2003	517.003	471.2	6022486
DALYs (Disability-Adjusted Life Years)	China	Falls	Both	2004	498.832	457.385	5878432
DALYs (Disability-Adjusted Life Years)	China	Falls	Both	2005	482.261	447.465	5785075
DALYs (Disability-Adjusted Life Years)	China	Falls	Both	2006	463.879	439.45	5718683
DALYs (Disability-Adjusted Life Years)	China	Falls	Both	2007	451.83	436.356	5718624
DALYs (Disability-Adjusted Life Years)	China	Falls	Both	2008	446.435	437.906	5780018
DALYs (Disability-Adjusted Life Years)	China	Falls	Both	2009	442.254	440.437	5853240
DALYs (Disability-Adjusted Life Years)	China	Falls	Both	2010	436.542	442.409	5914737
DALYs (Disability-Adjusted Life Years)	China	Falls	Both	2011	432.663	446.604	6001739
DALYs (Disability-Adjusted Life Years)	China	Falls	Both	2012	432.516	455.219	6150878
DALYs (Disability-Adjusted Life Years)	China	Falls	Both	2013	437.904	468.486	6368380
DALYs (Disability-Adjusted Life Years)	China	Falls	Both	2014	445.654	484.422	6626508
DALYs (Disability-Adjusted Life Years)	China	Falls	Both	2015	450.909	498.192	6861895
DALYs (Disability-Adjusted Life Years)	China	Falls	Both	2016	456.513	512.116	7107347
DALYs (Disability-Adjusted Life Years)	China	Falls	Both	2017	461.573	525.01	7340495
DALYs (Disability-Adjusted Life Years)	China	Falls	Both	2018	466.013	537.593	7564853
DALYs (Disability-Adjusted Life Years)	China	Falls	Both	2019	472.751	554.038	7836150
DALYs (Disability-Adjusted Life Years)	China	Falls	Both	2020	486.247	582.71	8271475
DALYs (Disability-Adjusted Life Years)	China	Falls	Both	2021	479.62	583.47	8301289
DALYs (Disability-Adjusted Life Years)	China	Falls	Both	2022	495.367	619.562	8859888
DALYs (Disability-Adjusted Life Years)	China	Falls	Both	2023	502.802	639.527	9153496
DALYs (Disability-Adjusted Life Years)	China	Falls	Both	2024	510.25	660.911	9463625
DALYs (Disability-Adjusted Life Years)	China	Falls	Both	2025	515.922	680.797	9747505
DALYs (Disability-Adjusted Life Years)	China	Falls	Both	2026	521.605	701.299	10035019
DALYs (Disability-Adjusted Life Years)	China	Falls	Both	2027	527.286	722.071	10321655
DALYs (Disability-Adjusted Life Years)	China	Falls	Both	2028	532.958	743.676	10615106
DALYs (Disability-Adjusted Life Years)	China	Falls	Both	2029	538.637	766.656	10922615
DALYs (Disability-Adjusted Life Years)	China	Falls	Both	2030	544.329	790.748	11239568
